# Supplementary material for: Rational Design of Conjugated Phenylpropanoid–Polyene Hybrids: Density Functional Theory Insights into Antiradical and Optical Properties
Source: Int J Mol Sci. 2026 Apr 9;27(8):3378. doi: 10.3390/ijms27083378 (PMC13115693; doi:10.3390/ijms27083378)
Supplement: Supplementary file 1 [file ijms-27-03378-s001.zip]

Archive with 1 entries (1 files):
- ijms-4212943-supplementary.pdf
